# Supplementary material for: Complex Sound Discrimination in Zebrafish: Auditory Learning Within a Novel “Go/Go” Decision-Making Paradigm
Source: Animals (Basel). 2025 Nov 29;15(23):3452. doi: 10.3390/ani15233452 (PMC12691207; doi:10.3390/ani15233452)
Supplement: Supplementary file 1 [file animals-15-03452-s001.zip]

Archive with 1 entries (1 files):
- animals-3849064-supplementary.pdf
